# Supplementary material for: Coronavirus Genomes and Unique Mutations in Structural and Non-Structural Proteins in Pakistani SARS-CoV-2 Delta Variants during the Fourth Wave of the Pandemic
Source: Genes (Basel). 2022 Mar 21;13(3):552. doi: 10.3390/genes13030552 (PMC8951394; doi:10.3390/genes13030552)
Supplement: Supplementary file 1 [file genes-13-00552-s001.zip]

Archive with 3 entries (3 files):
- S1-Frequency of mutations.xlsx
- S2-Genome samples summary.tsv
- S3-Mutations detail in all targets and samples.xlsx
