# Supplementary material for: Coronavirus Genomes and Unique Mutations in Structural and Non-Structural Proteins in Pakistani SARS-CoV-2 Delta Variants during the Fourth Wave of the Pandemic
Source: Genes (Basel). 2022 Mar 21;13(3):552. doi: 10.3390/genes13030552 (PMC8951394; doi:10.3390/genes13030552)
Supplement: Supplementary file 1 [file genes-13-00552-s001.zip › S1-Frequency of mutations.xlsx]

## Sheet:  All mutations and frequencies
Location	Mutation	Count
Pakistan	Spike_F157del	18
Pakistan	NS7a_T120I	18
Pakistan	NS3_S26L	18
Pakistan	NS7a_V82A	18
Pakistan	N_D377Y	18
Pakistan	M_I82T	18
Pakistan	Spike_P681R	18
Pakistan	Spike_T478K	18
Pakistan	NSP13_P77L	18
Pakistan	Spike_T19R	18
Pakistan	Spike_L452R	18
Pakistan	Spike_D614G	18
Pakistan	Spike_G142D	18
Pakistan	Spike_E156G	18
Pakistan	N_R203M	18
Pakistan	NSP12_G671S	18
Pakistan	Spike_R158del	18
Pakistan	N_D63G	18
Pakistan	NSP4_T492I	17
Pakistan	N_G215C	17
Pakistan	NSP3_P1469S	17
Pakistan	NSP14_A394V	17
Pakistan	NSP6_T77A	17
Pakistan	NS7b_T40I	17
Pakistan	NSP4_V167L	17
Pakistan	NSP3_A488S	17
Pakistan	NSP3_P1228L	17
Pakistan	NSP12_P323L	16
Pakistan	Spike_D950N	12
Pakistan	Spike_T95I	12
Pakistan	NS3_G49V	7
Pakistan	NS3_T221K	7
Pakistan	NSP14_M72I	6
Pakistan	NSP3_S1370F	3
Pakistan	NSP5_P184T	2
Pakistan	N_Q389H	2
Pakistan	NSP3_S1285F	2
Pakistan	NS3_V244del	1
Pakistan	NS3_E241del	1
Pakistan	NS3_D155Y	1
Pakistan	Spike_D574Y	1
Pakistan	Spike_C1250W	1
Pakistan	N_K374M	1
Pakistan	NSP12_A16V	1
Pakistan	NSP3_S1495N	1
Pakistan	NSP3_L1523del	1
Pakistan	NSP14_D222del	1
Pakistan	NSP14_F233del	1
Pakistan	NSP14_V244del	1
Pakistan	NSP14_F217del	1
Pakistan	NSP14_D234del	1
Pakistan	NSP3_S1699F	1
Pakistan	NS3_S252del	1
Pakistan	Spike_W258L	1
Pakistan	NSP14_R212del	1
Pakistan	NSP6_M92V	1
Pakistan	NS3_L53F	1
Pakistan	NS3_D238Y	1
Pakistan	NS3_I246del	1
Pakistan	NS3_D238del	1
Pakistan	NSP3_E1508del	1
Pakistan	NS3_I236del	1
Pakistan	Spike_G219D	1
Pakistan	NSP12_A185V	1
Pakistan	NSP3_L862F	1
Pakistan	NSP3_P822L	1
Pakistan	NSP14_H229del	1
Pakistan	NS3_N234del	1
Pakistan	NSP14_I231del	1
Pakistan	NSP14_V236del	1
Pakistan	NSP3_A465V	1
Pakistan	NS3_V237del	1
Pakistan	NSP1_H83Y	1
Pakistan	NSP3_T1501del	1
Pakistan	NS3_T248del	1
Pakistan	Spike_M153I	1
Pakistan	NSP4_A446V	1
Pakistan	NSP14_V136I	1
Pakistan	NSP3_F1532del	1
Pakistan	NSP3_G1504del	1
Pakistan	NSP3_A1502del	1
Pakistan	NSP3_E391D	1
Pakistan	NSP6_T181I	1
Pakistan	NSP12_L829F	1
Pakistan	NSP14_W247del	1
Pakistan	NSP3_M1529del	1
Pakistan	Spike_T430I	1
Pakistan	NS3_P25L	1
Pakistan	NSP3_S1494G	1
Pakistan	NSP3_I1528del	1
Pakistan	NS3_D222N	1
Pakistan	NS3_Y211H	1
Pakistan	NSP3_F1503del	1
Pakistan	NSP3_V1522del	1
Pakistan	NSP14_P203L	1
Pakistan	NSP14_G248S	1
Pakistan	NSP14_S221del	1
Pakistan	NSP3_F1510del	1
Pakistan	NSP14_Q246del	1
Pakistan	NSP14_S230del	1
Pakistan	NSP5_S254F	1
Pakistan	NSP3_F1519del	1
Pakistan	NSP3_F1496stop	1
Pakistan	NSP14_I242del	1
Pakistan	NSP3_K1497H	1
Pakistan	NSP3_D339Y	1
Pakistan	NSP14_Y235del	1
Pakistan	NSP3_A1507del	1
Pakistan	Spike_K1086Q	1
Pakistan	Spike_K444R	1
Pakistan	NSP12_S318T	1
Pakistan	NSP14_C216del	1
Pakistan	NSP6_V149A	1
Pakistan	NS3_Y233del	1
Pakistan	NSP14_T223del	1
Pakistan	NSP3_Y1521del	1
Pakistan	NS3_W131L	1
Pakistan	NS3_D155H	1
Pakistan	NS3_S253del	1
Pakistan	NSP3_Y1535V	1
Pakistan	NSP14_D243del	1
Pakistan	NSP3_A1527del	1
Pakistan	NSP3_Q1530del	1
Pakistan	NSP3_S1534R	1
Pakistan	NSP14_T219del	1
Pakistan	N_A119S	1
Pakistan	NSP14_M241del	1
Pakistan	NSP3_F1533del	1
Pakistan	NSP3_T1517del	1
Pakistan	NSP12_F317Y	1
Pakistan	NSP3_R1518del	1
Pakistan	NSP14_P239del	1
Pakistan	NSP14_W227del	1
Pakistan	NSP3_Y1513del	1
Pakistan	NSP3_W1509del	1
Pakistan	Spike_V483A	1
Pakistan	NSP12_M380I	1
Pakistan	NSP3_D1499P	1
Pakistan	NS3_I118L	1
Pakistan	Spike_V1264L	1
Pakistan	NSP3_S211G	1
Pakistan	NS3_H247del	1
Pakistan	NSP3_V1506del	1
Pakistan	NSP14_A225del	1
Pakistan	Spike_R346S	1
Pakistan	NS3_E239del	1
Pakistan	NSP3_F1520del	1
Pakistan	NSP3_V1388A	1
Pakistan	NSP14_F240del	1
Pakistan	NSP3_A644S	1
Pakistan	NSP3_L1515del	1
Pakistan	NSP3_T1303P	1
Pakistan	M_V70F	1
Pakistan	NSP14_Q245del	1
Pakistan	NSP3_F1516del	1
Pakistan	NSP14_C226del	1
Pakistan	NSP14_H228del	1
Pakistan	NSP3_I1514del	1
Pakistan	NSP12_Q357H	1
Pakistan	NSP3_L1511del	1
Pakistan	NS3_Q245del	1
Pakistan	NSP3_L1505del	1
Pakistan	NS7a_E92stop	1
Pakistan	NSP3_H920Y	1
Pakistan	NSP14_T215del	1
Pakistan	NSP14_G232del	1
Pakistan	NS3_V112F	1
Pakistan	NSP5_V86L	1
Pakistan	NS8_I76T	1
Pakistan	Spike_E554K	1
Pakistan	NS3_D250del	1
Pakistan	NSP2_L271F	1
Pakistan	NS3_P240del	1
Pakistan	NSP14_A220del	1
Pakistan	NSP10_A20S	1
Pakistan	Spike_A222V	1
Pakistan	NS7a_V74F	1
Pakistan	NSP14_R213del	1
Pakistan	NS3_E242del	1
Pakistan	NSP14_N238del	1
Pakistan	NS3_H243del	1
Pakistan	NS3_I249del	1
Pakistan	Spike_T547I	1
Pakistan	NSP2_E373K	1
Pakistan	NSP14_S218del	1
Pakistan	NS3_K235del	1
Pakistan	NSP3_L1525del	1
Pakistan	NSP3_W1498S	1
Pakistan	NSP14_Y224del	1
Pakistan	N_N29Y	1
Pakistan	N_S413G	1
Pakistan	NSP2_D315N	1
Pakistan	NSP2_S591N	1
Pakistan	NSP2_A306V	1
Pakistan	NSP16_V9I	1
Pakistan	NSP3_L1531del	1
Pakistan	NSP3_L1500del	1
Pakistan	NSP12_F313Y	1
Pakistan	NSP3_A1512del	1
Pakistan	NSP3_A1526del	1
Pakistan	NS3_G251del	1
Pakistan	NSP4_I377M	1
Pakistan	NSP3_G1524del	1
Pakistan	NSP14_Y237del	1
Pakistan	NSP2_K81N	1
Pakistan	Spike_R567K	1
Pakistan	NSP14_A214del	1

## Sheet: Spike mutaions frequencies
Location	Mutation	Count
Pakistan	Spike_F157del	18
Pakistan	Spike_P681R	18
Pakistan	Spike_T478K	18
Pakistan	Spike_T19R	18
Pakistan	Spike_L452R	18
Pakistan	Spike_D614G	18
Pakistan	Spike_G142D	18
Pakistan	Spike_E156G	18
Pakistan	Spike_R158del	18
Pakistan	Spike_D950N	12
Pakistan	Spike_T95I	12
Pakistan	Spike_D574Y	1
Pakistan	Spike_C1250W	1
Pakistan	Spike_W258L	1
Pakistan	Spike_G219D	1
Pakistan	Spike_M153I	1
Pakistan	Spike_T430I	1
Pakistan	Spike_K1086Q	1
Pakistan	Spike_K444R	1
Pakistan	Spike_V483A	1
Pakistan	Spike_V1264L	1
Pakistan	Spike_R346S	1
Pakistan	Spike_E554K	1
Pakistan	Spike_A222V	1
Pakistan	Spike_T547I	1
Pakistan	Spike_R567K	1
