# Supplementary material for: Coronavirus Genomes and Unique Mutations in Structural and Non-Structural Proteins in Pakistani SARS-CoV-2 Delta Variants during the Fourth Wave of the Pandemic
Source: Genes (Basel). 2022 Mar 21;13(3):552. doi: 10.3390/genes13030552 (PMC8951394; doi:10.3390/genes13030552)
Supplement: Supplementary file 1 [file genes-13-00552-s001.zip › S2-Genome samples summary.tsv]

Sample No.	Strand	%N	Length(nt)	Length(aa)	#Muts	%Muts	#UniqueMuts	%UniqueMuts	#ExistingMuts	%ExistingMuts	UniqueMutList	ExistingMutList	Clade
1	positive	0.00%	29822	9705	37	0.38%	2	0.02%	35	0.36%	(NSP3_T1303P,Spike_K1086Q)	(NSP3_A488S,NSP3_P1469S,NSP3_P1228L,NSP4_V167L,NSP4_T492I,NSP6_T77A,NSP12_P323L,NSP12_G671S,NSP13_P77L,NSP14_A394V,NSP14_M72I,Spike_T19R,Spike_P681R,Spike_D614G,Spike_D950N,Spike_T478K,Spike_L452R,Spike_F157del,Spike_R158del,Spike_E156G,Spike_T95I,Spike_G142D,Spike_M153I,NS3_G49V,NS3_S26L,NS3_D222N,NS3_T221K,M_I82T,NS7a_V82A,NS7a_T120I,NS7b_T40I,N_G215C,N_D377Y,N_D63G,N_R203M)	GK
2	positive	0.00%	29811	9705	34	0.35%	0	0.00%	34	0.35%		(NSP2_L271F,NSP3_A488S,NSP3_P1469S,NSP3_P1228L,NSP4_V167L,NSP4_T492I,NSP6_T77A,NSP12_P323L,NSP12_G671S,NSP13_P77L,NSP14_A394V,NSP14_M72I,NSP16_V9I,Spike_T19R,Spike_P681R,Spike_V1264L,Spike_D614G,Spike_T478K,Spike_L452R,Spike_F157del,Spike_R158del,Spike_E156G,Spike_G142D,NS3_G49V,NS3_S26L,NS3_T221K,M_I82T,NS7a_V82A,NS7a_T120I,NS7b_T40I,N_G215C,N_D377Y,N_D63G,N_R203M)	GK
3	positive	0.00%	29817	9705	38	0.39%	0	0.00%	38	0.39%		(NSP3_S1285F,NSP3_S211G,NSP3_A488S,NSP3_P1469S,NSP3_P1228L,NSP4_V167L,NSP4_T492I,NSP6_T77A,NSP12_P323L,NSP12_G671S,NSP13_P77L,NSP14_A394V,NSP14_M72I,Spike_T19R,Spike_P681R,Spike_D614G,Spike_D950N,Spike_T478K,Spike_K444R,Spike_L452R,Spike_F157del,Spike_R158del,Spike_E156G,Spike_T95I,Spike_G142D,NS3_D155Y,NS3_G49V,NS3_S26L,NS3_L53F,NS3_T221K,M_I82T,NS7a_V82A,NS7a_T120I,NS7b_T40I,N_G215C,N_D377Y,N_D…	GK
4	positive	0.00%	29823	9705	31	0.32%	0	0.00%	31	0.32%		(NSP3_A488S,NSP3_P1469S,NSP3_P1228L,NSP4_V167L,NSP4_T492I,NSP6_T77A,NSP12_P323L,NSP12_G671S,NSP13_P77L,NSP14_A394V,Spike_T19R,Spike_P681R,Spike_D614G,Spike_D950N,Spike_T478K,Spike_L452R,Spike_F157del,Spike_R158del,Spike_E156G,Spike_G142D,NS3_G49V,NS3_S26L,NS3_T221K,M_I82T,NS7a_V82A,NS7a_T120I,NS7b_T40I,N_G215C,N_D377Y,N_D63G,N_R203M)	GK
5	positive	0.00%	29822	9705	37	0.38%	0	0.00%	37	0.38%		(NSP1_H83Y,NSP2_D315N,NSP2_E373K,NSP3_A488S,NSP3_P1469S,NSP3_P1228L,NSP3_A465V,NSP3_S1370F,NSP4_V167L,NSP4_T492I,NSP6_T77A,NSP12_P323L,NSP12_G671S,NSP12_M380I,NSP13_P77L,NSP14_A394V,Spike_T19R,Spike_G219D,Spike_P681R,Spike_D614G,Spike_D950N,Spike_T478K,Spike_L452R,Spike_F157del,Spike_R158del,Spike_E156G,Spike_T95I,Spike_G142D,NS3_S26L,M_I82T,NS7a_V82A,NS7a_T120I,NS7b_T40I,N_G215C,N_D377Y,N_D63G,N…	GK
6	positive	0.00%	29797	9705	33	0.34%	0	0.00%	33	0.34%		(NSP3_A488S,NSP3_P1469S,NSP3_P1228L,NSP3_L862F,NSP3_S1370F,NSP4_V167L,NSP4_T492I,NSP6_T77A,NSP12_P323L,NSP12_G671S,NSP13_P77L,NSP14_A394V,Spike_T19R,Spike_P681R,Spike_D614G,Spike_T478K,Spike_L452R,Spike_F157del,Spike_R567K,Spike_R158del,Spike_E156G,Spike_T95I,Spike_G142D,NS3_S26L,M_I82T,NS7a_E92stop,NS7a_V82A,NS7a_T120I,NS7b_T40I,N_G215C,N_D377Y,N_D63G,N_R203M)	GK
8	positive	0.00%	29774	9705	36	0.37%	1	0.01%	35	0.36%	(NSP3_D339Y)	(NSP3_A488S,NSP3_P1469S,NSP3_P1228L,NSP3_S1699F,NSP3_A644S,NSP4_V167L,NSP4_T492I,NSP6_T77A,NSP12_P323L,NSP12_G671S,NSP13_P77L,NSP14_A394V,Spike_T19R,Spike_P681R,Spike_D614G,Spike_D950N,Spike_T478K,Spike_L452R,Spike_F157del,Spike_R158del,Spike_E156G,Spike_T95I,Spike_G142D,NS3_S26L,NS3_V112F,NS3_P25L,NS3_D155H,M_I82T,NS7a_V82A,NS7a_T120I,NS7b_T40I,N_G215C,N_D377Y,N_D63G,N_R203M)	GK
9	positive	0.00%	29827	9705	32	0.33%	0	0.00%	32	0.33%		(NSP3_A488S,NSP3_P1469S,NSP3_P1228L,NSP3_H920Y,NSP4_V167L,NSP4_T492I,NSP5_S254F,NSP6_T77A,NSP12_P323L,NSP12_G671S,NSP13_P77L,NSP14_A394V,Spike_T19R,Spike_P681R,Spike_D614G,Spike_D950N,Spike_T478K,Spike_L452R,Spike_F157del,Spike_R158del,Spike_E156G,Spike_G142D,NS3_S26L,M_I82T,NS7a_V82A,NS7a_T120I,NS7b_T40I,N_G215C,N_K374M,N_D377Y,N_D63G,N_R203M)	GK
11	positive	0.00%	29824	9705	31	0.32%	1	0.01%	30	0.31%	(Spike_E554K)	(NSP3_A488S,NSP3_P1469S,NSP3_P1228L,NSP4_V167L,NSP4_T492I,NSP6_T77A,NSP12_P323L,NSP12_G671S,NSP13_P77L,NSP14_A394V,Spike_T19R,Spike_P681R,Spike_D614G,Spike_D950N,Spike_T478K,Spike_L452R,Spike_F157del,Spike_R158del,Spike_E156G,Spike_T95I,Spike_G142D,NS3_S26L,M_I82T,NS7a_V82A,NS7a_T120I,NS7b_T40I,N_G215C,N_D377Y,N_D63G,N_R203M)	GK
12	positive	0.00%	29828	9705	35	0.36%	0	0.00%	35	0.36%		(NSP2_K81N,NSP3_A488S,NSP3_P1469S,NSP3_P1228L,NSP4_V167L,NSP4_T492I,NSP6_T77A,NSP12_P323L,NSP12_A16V,NSP12_G671S,NSP13_P77L,NSP14_A394V,NSP14_V136I,Spike_T19R,Spike_P681R,Spike_D614G,Spike_D950N,Spike_T478K,Spike_L452R,Spike_F157del,Spike_R158del,Spike_E156G,Spike_T547I,Spike_G142D,NS3_S26L,NS3_D238Y,M_I82T,NS7a_V82A,NS7a_T120I,NS7b_T40I,N_G215C,N_A119S,N_D377Y,N_D63G,N_R203M)	GK
13	positive	0.00%	29702	9669	69	0.71%	0	0.00%	69	0.71%		(NSP3_A488S,NSP3_P1469S,NSP3_P1228L,NSP4_V167L,NSP4_T492I,NSP5_P184T,NSP6_T77A,NSP12_P323L,NSP12_G671S,NSP13_P77L,NSP14_Q245del,NSP14_G232del,NSP14_V236del,NSP14_M241del,NSP14_Y237del,NSP14_S221del,NSP14_H229del,NSP14_R213del,NSP14_S218del,NSP14_C226del,NSP14_T219del,NSP14_W247del,NSP14_T215del,NSP14_F240del,NSP14_Y235del,NSP14_Y224del,NSP14_C216del,NSP14_H228del,NSP14_W227del,NSP14_F217del,NSP14…	GK
14	positive	0.00%	29828	9705	28	0.29%	1	0.01%	27	0.28%	(NS3_I118L)	(NSP3_P822L,NSP4_A446V,NSP6_T181I,NSP6_V149A,NSP10_A20S,NSP12_P323L,NSP12_G671S,NSP13_P77L,Spike_T19R,Spike_P681R,Spike_D614G,Spike_D950N,Spike_T478K,Spike_L452R,Spike_F157del,Spike_R158del,Spike_E156G,Spike_A222V,Spike_G142D,Spike_T430I,NS3_S26L,M_I82T,NS7a_V82A,NS7a_T120I,N_D377Y,N_D63G,N_R203M)	GK
15	positive	0.00%	29826	9705	34	0.35%	0	0.00%	34	0.35%		(NSP3_A488S,NSP3_P1469S,NSP3_P1228L,NSP4_V167L,NSP4_T492I,NSP6_T77A,NSP12_Q357H,NSP12_P323L,NSP12_G671S,NSP13_P77L,NSP14_A394V,NSP14_M72I,Spike_T19R,Spike_P681R,Spike_D614G,Spike_T478K,Spike_L452R,Spike_F157del,Spike_R158del,Spike_E156G,Spike_T95I,Spike_G142D,NS3_G49V,NS3_S26L,NS3_T221K,M_V70F,M_I82T,NS7a_V82A,NS7a_T120I,NS7b_T40I,N_G215C,N_D377Y,N_D63G,N_R203M)	GK
16	positive	0.00%	29826	9705	31	0.32%	0	0.00%	31	0.32%		(NSP3_A488S,NSP3_P1469S,NSP3_P1228L,NSP4_V167L,NSP4_T492I,NSP5_P184T,NSP6_T77A,NSP12_P323L,NSP12_G671S,NSP13_P77L,NSP14_A394V,Spike_T19R,Spike_P681R,Spike_D614G,Spike_T478K,Spike_L452R,Spike_F157del,Spike_R158del,Spike_E156G,Spike_T95I,Spike_G142D,NS3_S26L,M_I82T,NS7a_V82A,NS7a_T120I,NS7b_T40I,N_G215C,N_Q389H,N_D377Y,N_D63G,N_R203M)	GK
17	positive	0.00%	29737	9705	37	0.38%	2	0.02%	35	0.36%	(NSP12_S318T,NSP12_F317Y)	(NSP2_A306V,NSP3_S1285F,NSP3_A488S,NSP3_P1469S,NSP3_P1228L,NSP4_V167L,NSP4_T492I,NSP6_T77A,NSP12_G671S,NSP12_A185V,NSP13_P77L,NSP14_A394V,NSP14_M72I,NSP14_P203L,Spike_T19R,Spike_P681R,Spike_D614G,Spike_T478K,Spike_L452R,Spike_F157del,Spike_R158del,Spike_E156G,Spike_T95I,Spike_G142D,NS3_G49V,NS3_S26L,NS3_T221K,M_I82T,NS7a_V82A,NS7a_T120I,NS7b_T40I,N_G215C,N_D377Y,N_D63G,N_R203M)	GK
18	positive	0.00%	29821	9705	39	0.40%	0	0.00%	39	0.40%		(NSP2_S591N,NSP3_A488S,NSP3_P1469S,NSP3_P1228L,NSP4_V167L,NSP4_T492I,NSP6_M92V,NSP6_T77A,NSP12_P323L,NSP12_G671S,NSP13_P77L,NSP14_A394V,NSP14_M72I,Spike_T19R,Spike_P681R,Spike_D614G,Spike_D950N,Spike_T478K,Spike_W258L,Spike_L452R,Spike_F157del,Spike_R158del,Spike_E156G,Spike_T95I,Spike_G142D,Spike_R346S,NS3_G49V,NS3_S26L,NS3_W131L,NS3_T221K,M_I82T,NS7a_V82A,NS7a_T120I,NS7b_T40I,N_G215C,N_D377Y,N_…	GK
19	positive	0.00%	29827	9705	36	0.37%	2	0.02%	34	0.35%	(NSP5_V86L,Spike_C1250W)	(NSP3_A488S,NSP3_P1469S,NSP3_P1228L,NSP3_S1370F,NSP4_V167L,NSP4_T492I,NSP6_T77A,NSP12_P323L,NSP12_G671S,NSP13_P77L,NSP14_A394V,Spike_T19R,Spike_P681R,Spike_D614G,Spike_D574Y,Spike_D950N,Spike_T478K,Spike_L452R,Spike_F157del,Spike_R158del,Spike_E156G,Spike_T95I,Spike_G142D,Spike_V483A,NS3_Y211H,NS3_S26L,M_I82T,NS7a_V82A,NS7a_T120I,NS7b_T40I,N_G215C,N_D377Y,N_D63G,N_R203M)	GK
20	positive	0.00%	29383	9650	98	1.02%	10	0.10%	88	0.91%	(NSP3_V1388A,NSP3_W1498S,NSP3_S1495N,NSP3_Y1535V,NSP3_S1534R,NSP3_K1497H,NSP3_F1496stop,NSP3_S1494G,NSP3_D1499P,NSP12_F313Y)	(NSP3_R1518del,NSP3_Y1521del,NSP3_A1512del,NSP3_E1508del,NSP3_G1524del,NSP3_G1504del,NSP3_E391D,NSP3_M1529del,NSP3_Y1513del,NSP3_T1501del,NSP3_A488S,NSP3_I1514del,NSP3_A1527del,NSP3_A1502del,NSP3_P1469S,NSP3_A1526del,NSP3_W1509del,NSP3_V1506del,NSP3_P1228L,NSP3_L1523del,NSP3_I1528del,NSP3_L1531del,NSP3_T1517del,NSP3_L1511del,NSP3_F1516del,NSP3_A1507del,NSP3_F1510del,NSP3_V1522del,NSP3_Q1530del,NS…	G
